# Supplementary material for: Antibacterial, Immunomodulatory, and Lung Protective Effects of Boswellia dalzielii Oleoresin Ethanol Extract in Pulmonary Diseases: In Vitro and In Vivo Studies
Source: Antibiotics (Basel). 2021 Nov 25;10(12):1444. doi: 10.3390/antibiotics10121444 (PMC8698344; doi:10.3390/antibiotics10121444)
Supplement: Supplementary file 1 [file antibiotics-10-01444-s001.zip]

Archive with 1 entries (1 files):
- antibiotics-1432427-SI.pdf
